# Supplementary material for: Dietary Boswellia serrata Acid Alters the Gut Microbiome and Blood Metabolites in Experimental Models
Source: Nutrients. 2022 Feb 15;14(4):814. doi: 10.3390/nu14040814 (PMC8877038; doi:10.3390/nu14040814)
Supplement: Supplementary file 1 [file nutrients-14-00814-s001.zip]

Archive with 1 entries (1 files):
- nutrients-1533677-supplementary.pdf
